# Supplementary material for: Characterization and Genomic Analysis of Fererhizobium litorale gen. nov., sp. nov., Isolated from the Sandy Sediments of the Sea of Japan Seashore
Source: Microorganisms. 2023 Sep 25;11(10):2385. doi: 10.3390/microorganisms11102385 (PMC10609224; doi:10.3390/microorganisms11102385)
Supplement: Supplementary file 1 [file microorganisms-11-02385-s001.zip]

Archive with 2 entries (2 files):
- Supplementary Figures and Tables.pdf
- Supplementary Table S2.xlsx
