# Supplementary material for: Characterization and Genomic Analysis of Fererhizobium litorale gen. nov., sp. nov., Isolated from the Sandy Sediments of the Sea of Japan Seashore
Source: Microorganisms. 2023 Sep 25;11(10):2385. doi: 10.3390/microorganisms11102385 (PMC10609224; doi:10.3390/microorganisms11102385)
Supplement: Supplementary file 1 [file microorganisms-11-02385-s001.zip › Supplementary Table S2.xlsx]

## Sheet: cpAAI_matrix
Supplementary Table S2 - Pairwise core-proteome average amino acid identity (cpAAI) values between the strains KMM 9576T and KMM 9553 and members of the family Rhizobiaceae.
	Agrobacterium larrymoorei AF3.10T	Agrobacterium radiobacter CFBP 5522T	Agrobacterium rubi TR3T	Allorhizobium oryziradicis N19T	Allorhizobium pseudoryzae DSM 19479T	Allorhizobium taibaishanense 14971T	Allorhizobium terrae CC-HIH110T	Allorhizobium undicola ORS 992T	Allorhizobium vitis K309T	"Ciceribacter ferrooxidans" F8825T	Ciceribacter lividus DSM 25528T	Ciceribacter thiooxidans F43BT	Endobacterium cereale RZME27T	Ensifer adhaerens Casida AT	Sinorhizobium alkalisoli YIC4027T	Sinorhizobium glycinis CCBAU 23380T	Sinorhizobium mexicanum ITTG R7T	Ensifer morelensis Lc04T	Sinorhizobium psoraleae CCBAU 65732T	Ensifer sesbaniae CCBAU 65729T	Sinorhizobium shofinae CCBAU 251167T	Sinorhizobium sojae CCBAU 05684T	Gellertiella hungarica DSM 29853T	Georhizobium profundi WS11T	Hoeflea halophila KCTC 23107T	Hoeflea marina DSM 16791T	Hoeflea olei JC234T	Hoeflea phototrophica DFL-43T	Martelella endophytica YC6887T	Martelella mediterranea DSM 17316T	Martelella mediterranea USBA-857	Mesorhizobium ciceri WSM1271T	Mesorhizobium huakuii 7653R	Mesorhizobium loti DSM 2626T	Mycoplana dimorpha DSM 7138T	Neorhizobium alkalisoli DSM 21826T	Neorhizobium galegae HAMBI 540T	Neorhizobium huautlense DSM 21817T	"Neorhizobium lilium" 24NRT	Neorhizobium sp. NCHU2750	Neorhizobium tomejilense T17T	Pararhizobium antarcticum NAQVI 59T	Pararhizobium arenae MIM27T	Pararhizobium giardinii H152T	"Neopararhizobium haloflavum" XC0140T	Pararhizobium polonicum F5.1T	Pseudorhizobium banfieldii NT-26T	Pseudorhizobium flavum YW14T	Pseudorhizobium marinum MGL06T
Agrobacterium larrymoorei AF3.10T	100	88.2222369467267	90.1156241717466	77.1816194010072	79.5653326265571	77.5642724622316	77.3224224754837	77.6620063609859	77.5178902729923	78.8182480784522	78.8513782136231	78.7039491121124	79.3516432547045	77.1650543334217	76.3301749271137	76.7906838059899	77.0888550225285	77.2395971375563	77.0192817386695	77.1766498807315	76.8403790087464	76.5753379273787	76.6714153193745	70.785846806255	70.4412934004771	70.7924728332892	70.9133978266631	70.7891598197721	71.5826265571164	71.2811423270607	70.9962231645905	67.5457195865359	67.6417969785317	67.4463291810231	76.4179697853167	80.2826000530082	80.275974025974	80.3024781341108	79.1280148423006	79.3334216803605	80.082162735224	76.7144844950967	77.0126557116353	77.1302676914922	70.5986615425391	77.1584283063875	79.2274052478134	79.229061754572	79.3036045587066
Agrobacterium radiobacter CFBP 5522T	88.2222369467267	100	87.6457725947522	77.3124834349324	79.5968062549695	77.7150145772595	77.4864166445799	77.8574741584946	77.6421282798834	79.3201696262921	79.3400477073946	79.2688179167771	79.4444076331831	77.4416909620991	76.6796978531672	77.1252981712165	77.3737741849987	77.4831036310628	77.314139941691	77.5212032865094	77.1633978266631	76.9298303737079	77.1153591306653	71.1287437052743	70.7875033130135	70.9581235091439	71.342433077127	71.1320567187914	71.884110787172	71.6174131990459	71.3855022528492	67.7262788232176	67.9880068910681	67.6103233501193	76.8254704479194	80.6602835939571	80.6221839385105	80.6768486615426	79.4692552345614	79.7508613835144	80.4465942221044	76.9298303737079	77.2147495361781	77.4334084283064	70.9548104956268	77.4367214418235	79.8088391200636	79.7856480254439	79.8303737079247
Agrobacterium rubi TR3T	90.1156241717466	87.6457725947522	100	77.1137026239067	79.2390007951232	77.4334084283064	77.1816194010072	77.3787437052743	77.3919957593427	78.5664590511529	78.621123774185	78.4571296050888	79.1893055923668	77.0689769414259	76.1794328120859	76.6101245693082	76.9298303737079	77.2064670023854	76.8900742115028	77.0341902994964	76.6101245693082	76.3467399946992	76.5140471773125	70.7692817386695	70.4296978531672	70.7808772859793	70.9316194010072	70.73449509674	71.3772197190565	71.1684998674795	70.9664060429367	67.4943678770209	67.6020408163265	67.3949774715081	76.1943413729128	79.8800689106812	80.0374370527432	79.8535648025444	79.1064802544394	79.0667240922343	79.8800689106812	76.793996819507	76.8536310628147	76.9878081102571	70.6384177047442	77.193214948317	79.1329843625762	79.0849456665783	79.5139809170421
Allorhizobium oryziradicis N19T	77.1816194010072	77.3124834349324	77.1137026239067	100	77.801152928704	86.3470712960509	96.3904717731248	83.7016300026504	86.9997349589186	79.9711767824013	80.1070103366022	79.979459316194	77.1683673469388	76.0038430956798	75.3627749801219	75.7238934534853	75.9061091969255	76.1214550755367	75.955804399682	76.1926848661543	75.7769016697588	75.5019215478399	76.0850119268487	70.3319639544129	70.2590776570368	70.6433872250199	70.8521070765969	70.5307447654386	71.0177577524516	70.7643122183939	70.6152266101246	67.0934932414524	67.2111052213093	67.1431884442089	75.6377551020408	77.5891200636099	77.5394248608534	77.6007156109197	76.9530214683276	77.141863238802	77.5692419825073	75.8680095414789	76.0866684336072	76.1562417174662	70.0950834879406	76.4510999204877	77.0109992048768	76.9596474953618	77.2843228200371
Allorhizobium pseudoryzae DSM 19479T	79.5653326265571	79.5968062549695	79.2390007951232	77.801152928704	100	78.0612244897959	77.9303604558707	78.3958388550225	78.0297508613835	79.3002915451895	79.4261860588391	79.2853829843626	82.0003975616221	77.2511926848662	76.6382851842036	76.9861516034985	77.2164060429367	77.1816194010072	77.1319241982507	77.3671481579645	76.9165783196395	76.7492711370262	77.5477073946462	71.0757354890008	70.9051152928704	71.3142724622317	71.605817651736	71.1800954147893	71.9222104426186	71.7880333951763	71.4153193745031	67.8057911476279	67.9184336072091	67.7345613570103	76.8006228465412	82.4410283593957	82.3731115822953	82.4294328120859	81.4554068380599	81.3593294460641	82.3598595282269	76.7641796978532	77.0474423535648	77.1650543334217	71.0144447389345	77.2760402862444	81.7237609329446	81.5945534057779	81.7519215478399
Allorhizobium taibaishanense 14971T	77.5642724622316	77.7150145772595	77.4334084283064	86.3470712960509	78.0612244897959	100	86.2940630797774	84.5381659157169	91.816856612775	80.5410151073416	80.502915451895	80.5227935329976	77.2081235091439	76.3351444473894	75.7487410548635	76.0734163795388	76.2423800689107	76.427908825868	76.2937317784257	76.4858865624172	76.1065465147098	75.8398489265836	76.5455208057249	70.5738139411609	70.4114762788232	70.8173204346674	71.0972700768619	70.5572488735754	71.0707659687251	70.8587331036311	70.5837529817122	67.234296315929	67.3369997349589	67.2061357010337	75.9210177577525	77.9088258680095	77.7812748476014	77.958521070766	77.4433474688577	77.4781341107872	77.7779618340843	76.1065465147098	76.4146567717996	76.446130400212	70.4644844950967	76.58527696793	77.4135303472038	77.3207659687251	77.5261728067851
Allorhizobium terrae CC-HIH110T	77.3224224754837	77.4864166445799	77.1816194010072	96.3904717731248	77.9303604558707	86.2940630797774	100	83.8656241717466	86.8208322289955	80.0424065730188	80.1252319109462	80.0225284919162	77.2164060429367	76.1396766498807	75.5284256559767	75.886231115823	76.0783858998145	76.1711502782931	76.113172541744	76.3301749271137	75.9773389875431	75.7056718791413	76.2092499337397	70.4214153193745	70.4280413464087	70.7775642724622	71.0045056983832	70.6682348263981	71.1304002120329	70.943214948317	70.7262125629473	67.2028226875166	67.3254041876491	67.2492048767559	75.7686191359661	77.7481447124304	77.5940895838855	77.7580837529817	76.9811820832229	77.2826663132786	77.5907765703684	75.8431619401007	76.1777763053273	76.2987012987013	70.177908825868	76.5107341637954	77.1766498807315	77.1087331036311	77.3075139146568
Allorhizobium undicola ORS 992T	77.6620063609859	77.8574741584946	77.3787437052743	83.7016300026504	78.3958388550225	84.5381659157169	83.8656241717466	100	84.4950967399947	80.7282003710575	80.7944606413994	80.6404055128545	77.3273919957593	76.6034985422741	76.1794328120859	76.4411608799364	76.6399416909621	76.5206732043467	76.6217201166181	76.7211105221309	76.4693214948317	76.3301749271137	76.7558971640604	70.8140074211503	70.6665783196395	70.9813146037636	71.2827988338192	70.7228995494302	71.6488868274583	71.3341505433342	71.1171481579645	67.5026504108137	67.582162735224	67.4181685661277	76.2456930824278	78.2583487940631	77.9866816856613	78.2484097535118	77.4648820567188	77.7282666313279	77.9668036045587	76.0469122714021	76.5554598462762	76.6250331301352	70.7510601643255	76.7443016167506	77.7183275907766	77.628876225815	77.7663662867744
Allorhizobium vitis K309T	77.5178902729923	77.6421282798834	77.3919957593427	86.9997349589186	78.0297508613835	91.816856612775	86.8208322289955	84.4950967399947	100	80.4018685396236	80.484693877551	80.5012589451365	77.2909488470713	76.2655711635303	75.7553670818977	76.0054996024384	76.1363636363636	76.39146567718	76.2556321229791	76.3980917042142	76.0320037105751	75.8315663927909	76.4477869069706	70.5340577789557	70.3949112112377	70.8123509143917	71.0707659687251	70.6334481844686	71.0276967930029	70.8156639279088	70.489332096475	67.2061357010337	67.3071826133051	67.1696925523456	75.8961701563742	77.9386429896634	77.8342830638749	77.8839782666313	77.2130930294196	77.3936522661012	77.8723827193215	76.2589451364962	76.4014047177313	76.4130002650411	70.5191492181288	76.6681023058574	77.3605221309303	77.2776967930029	77.5675854757487
"Ciceribacter ferrooxidans" F8825T	78.8182480784522	79.3201696262921	78.5664590511529	79.9711767824013	79.3002915451895	80.5410151073416	80.0424065730188	80.7282003710575	80.4018685396236	100	96.2645772594752	96.6207262125629	78.5316724092234	78.2616618075802	77.8591306652531	78.2600053008216	78.3908693347469	78.1490193479989	78.3709912536443	78.4571296050888	78.185462496687	77.9618340842831	78.3163265306122	71.7747813411079	71.6124436787702	71.9188974291015	72.283328915982	71.9255234561357	72.2849854227405	72.0199443413729	71.7582162735224	68.1867877020938	68.4071031009807	68.1470315398887	77.9552080572489	80.2146832759078	79.8369997349589	80.2312483434932	78.8397826663133	78.9093559501723	79.8237476808905	77.4748210972701	77.8293135435993	78.1755234561357	71.6190697058044	77.9701166180758	79.7541743970315	79.6680360455871	79.56201961304
Ciceribacter lividus DSM 25528T	78.8513782136231	79.3400477073946	78.621123774185	80.1070103366022	79.4261860588391	80.502915451895	80.1252319109462	80.7944606413994	80.484693877551	96.2645772594752	100	95.7444341372913	78.6111847336337	78.2881659157169	77.8276570368407	78.2020275642725	78.3743042671614	78.2003710575139	78.3212960508879	78.4803206997084	78.1473628412404	77.9187649085608	78.3825868009541	71.8045984627617	71.72674264511	72.0331963954413	72.3843758282534	72.0381659157169	72.2998939835675	72.0712960508879	71.7499337397297	68.1818181818182	68.4253246753247	68.1669096209913	77.9535515504903	80.1898356745295	79.8369997349589	80.1815531407368	78.8961038961039	78.9457990988603	79.788961038961	77.4748210972701	77.7464882056719	78.1937450304797	71.5776570368407	78.0015902464882	79.734296315929	79.6481579644845	79.5206069440763
Ciceribacter thiooxidans F43BT	78.7039491121124	79.2688179167771	78.4571296050888	79.979459316194	79.2853829843626	80.5227935329976	80.0225284919162	80.6404055128545	80.5012589451365	96.6207262125629	95.7444341372913	100	78.4985422740525	78.1755234561357	77.7829313543599	78.1440498277233	78.3030744765439	78.0860720911741	78.3279220779221	78.3792737874371	78.1059501722767	77.8790087463557	78.2716008481315	71.6422608004241	71.569374503048	71.8559501722767	72.1690299496422	71.8874238006891	72.2253511794328	71.9702491386165	71.6886429896634	68.0923668168566	68.2596739994699	68.0377020938245	77.8641001855288	80.0887887622582	79.649814471243	80.0954147892923	78.7851179432812	78.8430956798304	79.6663795388285	77.4632255499602	77.7415186853962	78.0926981182083	71.5163662867744	77.9104823747681	79.7044791942751	79.6365624171747	79.5123244102836
Endobacterium cereale RZME27T	79.3516432547045	79.4444076331831	79.1893055923668	77.1683673469388	82.0003975616221	77.2081235091439	77.2164060429367	77.3273919957593	77.2909488470713	78.5316724092234	78.6111847336337	78.4985422740525	100	76.7426451099921	75.8646965279618	76.3384574609064	76.6034985422741	76.8387225019878	76.5869334746886	76.8436920222635	76.2721971905645	76.061820832229	76.7492711370262	70.6980519480519	70.3915981977207	70.8322289954943	70.8786111847336	70.6483567452955	71.2861118473363	71.1022395971376	70.7643122183939	67.4512987012987	67.5573151338457	67.4032600053008	76.2771667108402	82.9528889477869	83.0174927113703	82.8584680625497	81.9656109196926	82.8766896368937	83.1930824277763	76.4527564272462	76.636628677445	76.8370659952293	70.474423535648	77.035846806255	81.5117280678505	81.4156506758547	81.7071958653591
Ensifer adhaerens Casida AT	77.1650543334217	77.4416909620991	77.0689769414259	76.0038430956798	77.2511926848662	76.3351444473894	76.1396766498807	76.6034985422741	76.2655711635303	78.2616618075802	78.2881659157169	78.1755234561357	76.7426451099921	100	87.6507421150278	88.6562417174662	89.5673204346674	92.6335144447389	89.5954810495627	95.8173204346674	88.7672276702889	87.884309567983	77.1716803604559	72.2634508348794	71.9089583885502	72.4937052743175	72.6063477338988	72.198847071296	71.2562947256825	71.0094752186589	70.8637026239067	68.8411078717201	68.9537503313014	68.8146037635833	81.0760667903525	77.9916512059369	77.7994964219454	77.9154518950437	76.7857142857143	76.845348529022	77.8061224489796	83.6651868539624	83.721508083753	84.5978001590246	72.3777498012192	84.402332361516	77.507951232441	77.4599125364432	77.3986217863769
Sinorhizobium alkalisoli YIC4027T	76.3301749271137	76.6796978531672	76.1794328120859	75.3627749801219	76.6382851842036	75.7487410548635	75.5284256559767	76.1794328120859	75.7553670818977	77.8591306652531	77.8276570368407	77.7829313543599	75.8646965279618	87.6507421150278	100	91.1525974025974	90.2464882056719	87.7981712165386	90.2696793002916	88.0184866154254	91.2818049297641	95.4578584680626	76.6830108666843	72.2617943281209	71.7565597667638	72.3545587065995	72.4804532202491	72.0331963954413	71.0061622051418	70.9183673469388	70.7378081102571	68.7914126689637	68.8825205406838	68.7135568513119	80.5492976411344	77.3538961038961	76.9314868804665	77.3340180227935	76.131394116088	76.237410548635	76.9878081102571	82.4559369202226	82.4062417174662	83.4399019347999	72.5135833554201	83.0290882586801	77.1203286509409	77.0772594752187	76.9530214683276
Sinorhizobium glycinis CCBAU 23380T	76.7906838059899	77.1252981712165	76.6101245693082	75.7238934534853	76.9861516034985	76.0734163795388	75.886231115823	76.4411608799364	76.0054996024384	78.2600053008216	78.2020275642725	78.1440498277233	76.3384574609064	88.6562417174662	91.1525974025974	100	91.6727405247813	88.7473495891863	91.6694275112642	89.1233766233766	95.8902067320435	91.505433342168	77.1567717996289	72.3910018552876	71.9785316724092	72.5815001325205	72.7107076596873	72.2700768619136	71.3208984892658	71.1088656241717	71.0210707659687	69.0829578584681	69.1757222369467	69.0084150543334	81.1191359660747	77.925390935595	77.6537238271932	77.9419560031805	76.5339252584151	76.7128279883382	77.6437847866419	83.1218526371588	83.2278690697058	84.263185793798	72.6626689636894	83.7645772594752	77.5526769149218	77.4648820567188	77.3555526106547
Sinorhizobium mexicanum ITTG R7T	77.0888550225285	77.3737741849987	76.9298303737079	75.9061091969255	77.2164060429367	76.2423800689107	76.0783858998145	76.6399416909621	76.1363636363636	78.3908693347469	78.3743042671614	78.3030744765439	76.6034985422741	89.5673204346674	90.2464882056719	91.6727405247813	100	89.8240789822423	95.716273522396	90.0824940365757	91.8516432547045	90.4717731248344	77.2429101510734	72.5881261595547	72.0712960508879	72.5202093824543	72.7537768354095	72.3876888417705	71.3921282798834	71.2364166445799	71.0459183673469	69.1111184733634	69.2436390140472	69.0415451895044	81.1688311688312	78.1539888682746	77.8541611449775	78.1490193479989	76.8536310628147	76.9165783196395	77.819374503048	83.6651868539624	83.5972700768619	84.7336337132256	72.7256162205142	84.4702491386165	77.7431751921548	77.6934799893984	77.5178902729923
Ensifer morelensis Lc04T	77.2395971375563	77.4831036310628	77.2064670023854	76.1214550755367	77.1816194010072	76.427908825868	76.1711502782931	76.5206732043467	76.39146567718	78.1490193479989	78.2003710575139	78.0860720911741	76.8387225019878	92.6335144447389	87.7981712165386	88.7473495891863	89.8240789822423	100	89.7959183673469	92.4827723297111	88.8467399946992	87.9853564802544	77.1518022793533	72.3794063079777	72.1143652266101	72.7073946461702	72.7438377948582	72.3959713755632	71.3573416379539	71.170156374238	70.9498409753512	69.0200106016432	69.1475616220514	68.9653458786112	81.1141664457991	78.0860720911741	78.0545984627617	77.9552080572489	76.8851046912271	77.0192817386695	78.0479724357275	84.0892525841505	83.8589981447124	84.9009408958389	72.5367744500398	84.7286641929499	77.5477073946462	77.4599125364432	77.5493639014047
Sinorhizobium psoraleae CCBAU 65732T	77.0192817386695	77.314139941691	76.8900742115028	75.955804399682	77.1319241982507	76.2937317784257	76.113172541744	76.6217201166181	76.2556321229791	78.3709912536443	78.3212960508879	78.3279220779221	76.5869334746886	89.5954810495627	90.2696793002916	91.6694275112642	95.716273522396	89.7959183673469	100	90.0907765703684	91.9063079777365	90.5529419560032	77.2147495361781	72.4572621256295	72.0547309833024	72.546713490591	72.755433342168	72.4191624701829	71.3755632122979	71.1817519215478	70.9680625496952	69.0415451895044	69.1591571693613	68.9504373177842	81.1671746620726	78.1324542804135	77.7961834084283	78.0993241452425	76.7923403127485	76.8751656506759	77.786244367877	83.7446991783727	83.6502782931354	84.801550490326	72.6957990988603	84.4569970845481	77.7514577259475	77.6951364961569	77.4847601378214
Ensifer sesbaniae CCBAU 65729T	77.1766498807315	77.5212032865094	77.0341902994964	76.1926848661543	77.3671481579645	76.4858865624172	76.3301749271137	76.7211105221309	76.3980917042142	78.4571296050888	78.4803206997084	78.3792737874371	76.8436920222635	95.8173204346674	88.0184866154254	89.1233766233766	90.0824940365757	92.4827723297111	90.0907765703684	100	89.2111714815796	88.2238934534853	77.3356745295521	72.4638881526637	72.111052213093	72.6461038961039	72.8200371057514	72.3876888417705	71.4186323880201	71.3043334216804	71.1055526106547	69.0299496421945	69.1293400477074	68.9819109461966	81.2731910946197	78.1920885237212	77.9651470978002	78.1258282533793	76.8701961304002	77.0457858468063	77.9800556586271	83.7827988338192	83.8589981447124	84.8462761728068	72.6030347203817	84.5431354359926	77.7133580705009	77.6553803339518	77.4731645905115
Sinorhizobium shofinae CCBAU 251167T	76.8403790087464	77.1633978266631	76.6101245693082	75.7769016697588	76.9165783196395	76.1065465147098	75.9773389875431	76.4693214948317	76.0320037105751	78.185462496687	78.1473628412404	78.1059501722767	76.2721971905645	88.7672276702889	91.2818049297641	95.8902067320435	91.8516432547045	88.8467399946992	91.9063079777365	89.2111714815796	100	91.6230453220249	77.123641664458	72.3578717201166	71.9984097535118	72.4804532202491	72.7421812880997	72.2551683010867	71.2314471243043	71.0889875430692	70.9283063874901	69.0630797773655	69.1591571693613	68.9487808110257	81.0296846011132	77.9386429896634	77.647097800159	77.907169361251	76.5256427246223	76.6962629207527	77.6454412934005	83.1864564007421	83.2444341372913	84.2466207262126	72.6030347203817	83.8573416379539	77.4864166445799	77.4317519215478	77.3572091174132
Sinorhizobium sojae CCBAU 05684T	76.5753379273787	76.9298303737079	76.3467399946992	75.5019215478399	76.7492711370262	75.8398489265836	75.7056718791413	76.3301749271137	75.8315663927909	77.9618340842831	77.9187649085608	77.8790087463557	76.061820832229	87.884309567983	95.4578584680626	91.505433342168	90.4717731248344	87.9853564802544	90.5529419560032	88.2238934534853	91.6230453220249	100	76.8586005830904	72.3297111052213	71.8426981182083	72.3578717201166	72.5897826663133	72.2005035780546	71.1154916512059	71.0359793267957	70.8819241982507	68.85270341903	68.8957725947522	68.8030082162735	80.7381394116088	77.5659289689902	77.1981844685926	77.5626159554731	76.3202358865624	76.3749006095945	77.2694142592102	82.6116485555261	82.6364961569043	83.6287437052743	72.5715610919692	83.1798303737079	77.2743837794858	77.2329711105221	77.090511529287
Gellertiella hungarica DSM 29853T	76.6714153193745	77.1153591306653	76.5140471773125	76.0850119268487	77.5477073946462	76.5455208057249	76.2092499337397	76.7558971640604	76.4477869069706	78.3163265306122	78.3825868009541	78.2716008481315	76.7492711370262	77.1716803604559	76.6830108666843	77.1567717996289	77.2429101510734	77.1518022793533	77.2147495361781	77.3356745295521	77.123641664458	76.8586005830904	100	70.6483567452955	70.8951762523191	71.3126159554731	71.4948316989133	71.1651868539624	71.4236019082958	71.2181950702359	70.8885502252849	67.6815531407368	67.8819904585211	67.6716141001855	76.9165783196395	77.7382056718791	77.5891200636099	77.7779618340843	76.896700238537	76.9646170156374	77.6007156109197	76.5687119003446	76.9016697588126	77.0557248873575	70.8902067320435	77.0010601643255	77.5212032865094	77.4466604823748	77.2942618605884
Georhizobium profundi WS11T	70.785846806255	71.1287437052743	70.7692817386695	70.3319639544129	71.0757354890008	70.5738139411609	70.4214153193745	70.8140074211503	70.5340577789557	71.7747813411079	71.8045984627617	71.6422608004241	70.6980519480519	72.2634508348794	72.2617943281209	72.3910018552876	72.5881261595547	72.3794063079777	72.4572621256295	72.4638881526637	72.3578717201166	72.3297111052213	70.6483567452955	100	71.4517625231911	71.5677179962894	71.902332361516	72.0166313278558	68.1370924993374	68.105618870925	67.863768884177	68.0890538033395	68.3855685131195	67.9714418234826	72.1905645375033	71.43022793533	71.1569043201696	71.3921282798834	70.6963954412934	70.6715478399152	71.1237741849987	72.0348529021998	72.1657169361251	72.2485422740525	80.7745825602968	72.2551683010867	71.6008481314604	71.5428703949112	71.5726875165651
Hoeflea halophila KCTC 23107T	70.4412934004771	70.7875033130135	70.4296978531672	70.2590776570368	70.9051152928704	70.4114762788232	70.4280413464087	70.6665783196395	70.3949112112377	71.6124436787702	71.72674264511	71.569374503048	70.3915981977207	71.9089583885502	71.7565597667638	71.9785316724092	72.0712960508879	72.1143652266101	72.0547309833024	72.111052213093	71.9984097535118	71.8426981182083	70.8951762523191	71.4517625231911	100	78.5929631592897	85.3614497747151	85.7142857142857	68.0476411343758	68.1155579114763	67.8008216273522	67.7842565597668	67.9101510734164	67.6798966339783	71.9321494831699	71.203286509409	71.0144447389345	71.2115690432017	70.4943016167506	70.6268221574344	71.0807050092764	71.6406042936655	71.814537503313	71.8874238006891	72.02325735489	71.8642327060694	71.4451364961569	71.3821892393321	71.1817519215478
Hoeflea marina DSM 16791T	70.7924728332892	70.9581235091439	70.7808772859793	70.6433872250199	71.3142724622317	70.8173204346674	70.7775642724622	70.9813146037636	70.8123509143917	71.9188974291015	72.0331963954413	71.8559501722767	70.8322289954943	72.4937052743175	72.3545587065995	72.5815001325205	72.5202093824543	72.7073946461702	72.546713490591	72.6461038961039	72.4804532202491	72.3578717201166	71.3126159554731	71.5677179962894	78.5929631592897	100	79.6614100185529	78.9292340312749	68.2000397561622	68.2530479724357	67.8853034720382	68.2215743440233	68.314338722502	68.1702226345083	72.4390405512854	71.4517625231911	71.3291810230586	71.484892658362	70.8670156374238	70.822289954943	71.342433077127	72.4688576729393	72.3214285714286	72.4705141796979	71.8708587331036	72.510270341903	71.7068645640074	71.6488868274583	71.536244367877
Hoeflea olei JC234T	70.9133978266631	71.342433077127	70.9316194010072	70.8521070765969	71.605817651736	71.0972700768619	71.0045056983832	71.2827988338192	71.0707659687251	72.283328915982	72.3843758282534	72.1690299496422	70.8786111847336	72.6063477338988	72.4804532202491	72.7107076596873	72.7537768354095	72.7438377948582	72.755433342168	72.8200371057514	72.7421812880997	72.5897826663133	71.4948316989133	71.902332361516	85.3614497747151	79.6614100185529	100	84.3807977736549	68.6456400742115	68.629075006626	68.4186986482905	68.6605486350384	68.837794858203	68.5048369997349	72.667638483965	71.7714683275908	71.5263053273257	71.7499337397297	70.9647495361781	71.1983169891333	71.5097402597403	72.3446196660482	72.5202093824543	72.6195997879671	72.1375563212298	72.5964086933475	72.041478929234	71.9338059899284	71.7250861383514
Hoeflea phototrophica DFL-43T	70.7891598197721	71.1320567187914	70.73449509674	70.5307447654386	71.1800954147893	70.5572488735754	70.6682348263981	70.7228995494302	70.6334481844686	71.9255234561357	72.0381659157169	71.8874238006891	70.6483567452955	72.198847071296	72.0331963954413	72.2700768619136	72.3876888417705	72.3959713755632	72.4191624701829	72.3876888417705	72.2551683010867	72.2005035780546	71.1651868539624	72.0166313278558	85.7142857142857	78.9292340312749	84.3807977736549	100	68.2050092764378	68.3126822157435	68.1901007156109	67.9548767558972	68.0989928438908	67.8571428571429	72.3363371322555	71.4086933474689	71.1287437052743	71.3556851311953	70.6582957858468	70.7957858468063	71.1502782931354	72.0398224224755	72.2568248078452	72.1590909090909	72.2303206997084	72.2485422740525	71.6787039491121	71.5892525841505	71.4169758812616
Martelella endophytica YC6887T	71.5826265571164	71.884110787172	71.3772197190565	71.0177577524516	71.9222104426186	71.0707659687251	71.1304002120329	71.6488868274583	71.0276967930029	72.2849854227405	72.2998939835675	72.2253511794328	71.2861118473363	71.2562947256825	71.0061622051418	71.3208984892658	71.3921282798834	71.3573416379539	71.3755632122979	71.4186323880201	71.2314471243043	71.1154916512059	71.4236019082958	68.1370924993374	68.0476411343758	68.2000397561622	68.6456400742115	68.2050092764378	100	85.8898754306918	85.5436655181553	65.4750861383514	65.7020275642725	65.4883381924198	71.4633580705009	71.9569970845481	71.8095679830374	71.9122714020673	71.1916909620991	71.5329313543599	71.832759077657	70.8653591306653	71.0724224754837	71.118804664723	68.4004770739465	71.1486217863769	72.1872515239862	72.1160217333687	71.9487145507554
Martelella mediterranea DSM 17316T	71.2811423270607	71.6174131990459	71.1684998674795	70.7643122183939	71.7880333951763	70.8587331036311	70.943214948317	71.3341505433342	70.8156639279088	72.0199443413729	72.0712960508879	71.9702491386165	71.1022395971376	71.0094752186589	70.9183673469388	71.1088656241717	71.2364166445799	71.170156374238	71.1817519215478	71.3043334216804	71.0889875430692	71.0359793267957	71.2181950702359	68.105618870925	68.1155579114763	68.2530479724357	68.629075006626	68.3126822157435	85.8898754306918	100	86.2095812350914	65.3210310098065	65.5678505168301	65.2763053273257	71.2844553405778	71.6853299761463	71.6041611449775	71.6952690166976	71.0856745295521	71.3076464351975	71.6141001855288	70.7477471508084	70.9332759077657	71.0260402862444	68.4336072091174	71.0939570633448	71.8526371587596	71.7648423005566	71.7598727802809
Martelella mediterranea USBA-857	70.9962231645905	71.3855022528492	70.9664060429367	70.6152266101246	71.4153193745031	70.5837529817122	70.7262125629473	71.1171481579645	70.489332096475	71.7582162735224	71.7499337397297	71.6886429896634	70.7643122183939	70.8637026239067	70.7378081102571	71.0210707659687	71.0459183673469	70.9498409753512	70.9680625496952	71.1055526106547	70.9283063874901	70.8819241982507	70.8885502252849	67.863768884177	67.8008216273522	67.8853034720382	68.4186986482905	68.1901007156109	85.5436655181553	86.2095812350914	100	65.0974025974026	65.2845878611185	65.0145772594752	71.1154916512059	71.4401669758813	71.2794858203021	71.4385104691227	70.7626557116353	70.9730320699708	71.2480121918897	70.4992711370262	70.7146170156374	70.785846806255	68.1586270871985	70.7113040021203	71.6488868274583	71.5528094354625	71.5428703949112
Mesorhizobium ciceri WSM1271T	67.5457195865359	67.7262788232176	67.4943678770209	67.0934932414524	67.8057911476279	67.234296315929	67.2028226875166	67.5026504108137	67.2061357010337	68.1867877020938	68.1818181818182	68.0923668168566	67.4512987012987	68.8411078717201	68.7914126689637	69.0829578584681	69.1111184733634	69.0200106016432	69.0415451895044	69.0299496421945	69.0630797773655	68.85270341903	67.6815531407368	68.0890538033395	67.7842565597668	68.2215743440233	68.6605486350384	67.9548767558972	65.4750861383514	65.3210310098065	65.0974025974026	100	94.324807845216	96.7482772329711	68.75	68.2066657831964	68.2050092764378	68.2248873575404	67.6550490326	67.5954147892923	68.2530479724357	68.4733633713225	68.7119003445534	68.7615955473098	68.3275907765704	68.8112907500663	68.1635966074741	68.0608931884442	68.1536575669229
Mesorhizobium huakuii 7653R	67.6417969785317	67.9880068910681	67.6020408163265	67.2111052213093	67.9184336072091	67.3369997349589	67.3254041876491	67.582162735224	67.3071826133051	68.4071031009807	68.4253246753247	68.2596739994699	67.5573151338457	68.9537503313014	68.8825205406838	69.1757222369467	69.2436390140472	69.1475616220514	69.1591571693613	69.1293400477074	69.1591571693613	68.8957725947522	67.8819904585211	68.3855685131195	67.9101510734164	68.314338722502	68.837794858203	68.0989928438908	65.7020275642725	65.5678505168301	65.2845878611185	94.324807845216	100	94.6146965279618	68.9520938245428	68.3739729658097	68.3540948847071	68.402133580705	67.7627219719056	67.775974025974	68.3739729658097	68.5810363106281	68.801351709515	68.9272462231646	68.4799893983568	68.8510469122714	68.2977736549165	68.2016962629207	68.296117148158
Mesorhizobium loti DSM 2626T	67.4463291810231	67.6103233501193	67.3949774715081	67.1431884442089	67.7345613570103	67.2061357010337	67.2492048767559	67.4181685661277	67.1696925523456	68.1470315398887	68.1669096209913	68.0377020938245	67.4032600053008	68.8146037635833	68.7135568513119	69.0084150543334	69.0415451895044	68.9653458786112	68.9504373177842	68.9819109461966	68.9487808110257	68.8030082162735	67.6716141001855	67.9714418234826	67.6798966339783	68.1702226345083	68.5048369997349	67.8571428571429	65.4883381924198	65.2763053273257	65.0145772594752	96.7482772329711	94.6146965279618	100	68.6738006891068	68.0857407898224	68.1188709249934	68.1205274317519	67.5738802014312	67.4927113702624	68.1288099655447	68.3872250198781	68.6820832228995	68.7085873310363	68.2563609859528	68.7003047972436	68.0377020938245	67.9813808640339	68.1039623641664
Mycoplana dimorpha DSM 7138T	76.4179697853167	76.8254704479194	76.1943413729128	75.6377551020408	76.8006228465412	75.9210177577525	75.7686191359661	76.2456930824278	75.8961701563742	77.9552080572489	77.9535515504903	77.8641001855288	76.2771667108402	81.0760667903525	80.5492976411344	81.1191359660747	81.1688311688312	81.1141664457991	81.1671746620726	81.2731910946197	81.0296846011132	80.7381394116088	76.9165783196395	72.1905645375033	71.9321494831699	72.4390405512854	72.667638483965	72.3363371322555	71.4633580705009	71.2844553405778	71.1154916512059	68.75	68.9520938245428	68.6738006891068	100	77.7017625231911	77.3986217863769	77.7514577259475	76.4577259475219	76.6681023058574	77.471508083753	80.206400742115	80.6702226345083	80.8805989928439	72.3744367877021	80.7397959183673	77.4831036310628	77.3969652796183	77.1816194010072
Neorhizobium alkalisoli DSM 21826T	80.2826000530082	80.6602835939571	79.8800689106812	77.5891200636099	82.4410283593957	77.9088258680095	77.7481447124304	78.2583487940631	77.9386429896634	80.2146832759078	80.1898356745295	80.0887887622582	82.9528889477869	77.9916512059369	77.3538961038961	77.925390935595	78.1539888682746	78.0860720911741	78.1324542804135	78.1920885237212	77.9386429896634	77.5659289689902	77.7382056718791	71.43022793533	71.203286509409	71.4517625231911	71.7714683275908	71.4086933474689	71.9569970845481	71.6853299761463	71.4401669758813	68.2066657831964	68.3739729658097	68.0857407898224	77.7017625231911	100	90.7318446859263	96.4219454015372	86.8407103100981	85.4707792207792	90.861052213093	77.4781341107872	77.7580837529817	78.185462496687	71.4368539623642	78.1059501722767	84.6077391995759	84.4884707129605	84.5033792737874
Neorhizobium galegae HAMBI 540T	80.275974025974	80.6221839385105	80.0374370527432	77.5394248608534	82.3731115822953	77.7812748476014	77.5940895838855	77.9866816856613	77.8342830638749	79.8369997349589	79.8369997349589	79.649814471243	83.0174927113703	77.7994964219454	76.9314868804665	77.6537238271932	77.8541611449775	78.0545984627617	77.7961834084283	77.9651470978002	77.647097800159	77.1981844685926	77.5891200636099	71.1569043201696	71.0144447389345	71.3291810230586	71.5263053273257	71.1287437052743	71.8095679830374	71.6041611449775	71.2794858203021	68.2050092764378	68.3540948847071	68.1188709249934	77.3986217863769	90.7318446859263	100	90.652332361516	86.961635303472	85.3631062814736	96.8393851046912	77.4681950702359	77.6023721176782	77.9502385369732	71.0807050092764	78.0612244897959	83.9650145772595	83.8556851311953	84.332759077657
Neorhizobium huautlense DSM 21817T	80.3024781341108	80.6768486615426	79.8535648025444	77.6007156109197	82.4294328120859	77.958521070766	77.7580837529817	78.2484097535118	77.8839782666313	80.2312483434932	80.1815531407368	80.0954147892923	82.8584680625497	77.9154518950437	77.3340180227935	77.9419560031805	78.1490193479989	77.9552080572489	78.0993241452425	78.1258282533793	77.907169361251	77.5626159554731	77.7779618340843	71.3921282798834	71.2115690432017	71.484892658362	71.7499337397297	71.3556851311953	71.9122714020673	71.6952690166976	71.4385104691227	68.2248873575404	68.402133580705	68.1205274317519	77.7514577259475	96.4219454015372	90.652332361516	100	86.7711370262391	85.5088788762258	90.7848529021998	77.4035913066525	77.7398621786377	78.1357672939306	71.4368539623642	78.0115292870395	84.6093957063345	84.4851576994434	84.4901272197191
"Neorhizobium lilium" 24NRT	79.1280148423006	79.4692552345614	79.1064802544394	76.9530214683276	81.4554068380599	77.4433474688577	76.9811820832229	77.4648820567188	77.2130930294196	78.8397826663133	78.8961038961039	78.7851179432812	81.9656109196926	76.7857142857143	76.131394116088	76.5339252584151	76.8536310628147	76.8851046912271	76.7923403127485	76.8701961304002	76.5256427246223	76.3202358865624	76.896700238537	70.6963954412934	70.4943016167506	70.8670156374238	70.9647495361781	70.6582957858468	71.1916909620991	71.0856745295521	70.7626557116353	67.6550490326	67.7627219719056	67.5738802014312	76.4577259475219	86.8407103100981	86.961635303472	86.7711370262391	100	84.5580439968195	86.9550092764378	76.5007951232441	76.68798038696	76.9977471508084	70.6665783196395	77.1899019347999	82.817055393586	82.7276040286244	83.0025841505433
Neorhizobium sp. NCHU2750	79.3334216803605	79.7508613835144	79.0667240922343	77.141863238802	81.3593294460641	77.4781341107872	77.2826663132786	77.7282666313279	77.3936522661012	78.9093559501723	78.9457990988603	78.8430956798304	82.8766896368937	76.845348529022	76.237410548635	76.7128279883382	76.9165783196395	77.0192817386695	76.8751656506759	77.0457858468063	76.6962629207527	76.3749006095945	76.9646170156374	70.6715478399152	70.6268221574344	70.822289954943	71.1983169891333	70.7957858468063	71.5329313543599	71.3076464351975	70.9730320699708	67.5954147892923	67.775974025974	67.4927113702624	76.6681023058574	85.4707792207792	85.3631062814736	85.5088788762258	84.5580439968195	100	85.3432282003711	76.3301749271137	76.7741187384045	76.8801351709515	70.7576861913597	76.9994036575669	82.293599257885	82.1561091969255	82.2389345348529
Neorhizobium tomejilense T17T	80.082162735224	80.4465942221044	79.8800689106812	77.5692419825073	82.3598595282269	77.7779618340843	77.5907765703684	77.9668036045587	77.8723827193215	79.8237476808905	79.788961038961	79.6663795388285	83.1930824277763	77.8061224489796	76.9878081102571	77.6437847866419	77.819374503048	78.0479724357275	77.786244367877	77.9800556586271	77.6454412934005	77.2694142592102	77.6007156109197	71.1237741849987	71.0807050092764	71.342433077127	71.5097402597403	71.1502782931354	71.832759077657	71.6141001855288	71.2480121918897	68.2530479724357	68.3739729658097	68.1288099655447	77.471508083753	90.861052213093	96.8393851046912	90.7848529021998	86.9550092764378	85.3432282003711	100	77.471508083753	77.6769149218129	77.9386429896634	71.0078187119003	78.0330638749006	84.1621388815266	84.0445269016698	84.4487145507554
Pararhizobium antarcticum NAQVI 59T	76.7144844950967	76.9298303737079	76.793996819507	75.8680095414789	76.7641796978532	76.1065465147098	75.8431619401007	76.0469122714021	76.2589451364962	77.4748210972701	77.4748210972701	77.4632255499602	76.4527564272462	83.6651868539624	82.4559369202226	83.1218526371588	83.6651868539624	84.0892525841505	83.7446991783727	83.7827988338192	83.1864564007421	82.6116485555261	76.5687119003446	72.0348529021998	71.6406042936655	72.4688576729393	72.3446196660482	72.0398224224755	70.8653591306653	70.7477471508084	70.4992711370262	68.4733633713225	68.5810363106281	68.3872250198781	80.206400742115	77.4781341107872	77.4681950702359	77.4035913066525	76.5007951232441	76.3301749271137	77.471508083753	100	85.7904850251789	87.5049695202756	72.056387490061	88.2056718791413	76.8933872250199	76.8320964749536	77.2528491916247
Pararhizobium arenae MIM27T	77.0126557116353	77.2147495361781	76.8536310628147	76.0866684336072	77.0474423535648	76.4146567717996	76.1777763053273	76.5554598462762	76.4014047177313	77.8293135435993	77.7464882056719	77.7415186853962	76.636628677445	83.721508083753	82.4062417174662	83.2278690697058	83.5972700768619	83.8589981447124	83.6502782931354	83.8589981447124	83.2444341372913	82.6364961569043	76.9016697588126	72.1657169361251	71.814537503313	72.3214285714286	72.5202093824543	72.2568248078452	71.0724224754837	70.9332759077657	70.7146170156374	68.7119003445534	68.801351709515	68.6820832228995	80.6702226345083	77.7580837529817	77.6023721176782	77.7398621786377	76.68798038696	76.7741187384045	77.6769149218129	85.7904850251789	100	87.4022661012457	72.3048635038431	87.4287702093824	77.1302676914922	77.054068380599	77.1965279618341
Pararhizobium giardinii H152T	77.1302676914922	77.4334084283064	76.9878081102571	76.1562417174662	77.1650543334217	76.446130400212	76.2987012987013	76.6250331301352	76.4130002650411	78.1755234561357	78.1937450304797	78.0926981182083	76.8370659952293	84.5978001590246	83.4399019347999	84.263185793798	84.7336337132256	84.9009408958389	84.801550490326	84.8462761728068	84.2466207262126	83.6287437052743	77.0557248873575	72.2485422740525	71.8874238006891	72.4705141796979	72.6195997879671	72.1590909090909	71.118804664723	71.0260402862444	70.785846806255	68.7615955473098	68.9272462231646	68.7085873310363	80.8805989928439	78.185462496687	77.9502385369732	78.1357672939306	76.9977471508084	76.8801351709515	77.9386429896634	87.5049695202756	87.4022661012457	100	72.3727802809435	92.288961038961	77.4963556851312	77.5543334216804	77.6868539623642
"Neopararhizobium haloflavum" XC0140T	70.5986615425391	70.9548104956268	70.6384177047442	70.0950834879406	71.0144447389345	70.4644844950967	70.177908825868	70.7510601643255	70.5191492181288	71.6190697058044	71.5776570368407	71.5163662867744	70.474423535648	72.3777498012192	72.5135833554201	72.6626689636894	72.7256162205142	72.5367744500398	72.6957990988603	72.6030347203817	72.6030347203817	72.5715610919692	70.8902067320435	80.7745825602968	72.02325735489	71.8708587331036	72.1375563212298	72.2303206997084	68.4004770739465	68.4336072091174	68.1586270871985	68.3275907765704	68.4799893983568	68.2563609859528	72.3744367877021	71.4368539623642	71.0807050092764	71.4368539623642	70.6665783196395	70.7576861913597	71.0078187119003	72.056387490061	72.3048635038431	72.3727802809435	100	72.3164590511529	71.6720779220779	71.6273522395971	71.5279618340843
Pararhizobium polonicum F5.1T	77.1584283063875	77.4367214418235	77.193214948317	76.4510999204877	77.2760402862444	76.58527696793	76.5107341637954	76.7443016167506	76.6681023058574	77.9701166180758	78.0015902464882	77.9104823747681	77.035846806255	84.402332361516	83.0290882586801	83.7645772594752	84.4702491386165	84.7286641929499	84.4569970845481	84.5431354359926	83.8573416379539	83.1798303737079	77.0010601643255	72.2551683010867	71.8642327060694	72.510270341903	72.5964086933475	72.2485422740525	71.1486217863769	71.0939570633448	70.7113040021203	68.8112907500663	68.8510469122714	68.7003047972436	80.7397959183673	78.1059501722767	78.0612244897959	78.0115292870395	77.1899019347999	76.9994036575669	78.0330638749006	88.2056718791413	87.4287702093824	92.288961038961	72.3164590511529	100	77.3489265836205	77.3025443943811	77.6702888947787
Pseudorhizobium banfieldii NT-26T	79.2274052478134	79.8088391200636	79.1329843625762	77.0109992048768	81.7237609329446	77.4135303472038	77.1766498807315	77.7183275907766	77.3605221309303	79.7541743970315	79.734296315929	79.7044791942751	81.5117280678505	77.507951232441	77.1203286509409	77.5526769149218	77.7431751921548	77.5477073946462	77.7514577259475	77.7133580705009	77.4864166445799	77.2743837794858	77.5212032865094	71.6008481314604	71.4451364961569	71.7068645640074	72.041478929234	71.6787039491121	72.1872515239862	71.8526371587596	71.6488868274583	68.1635966074741	68.2977736549165	68.0377020938245	77.4831036310628	84.6077391995759	83.9650145772595	84.6093957063345	82.817055393586	82.293599257885	84.1621388815266	76.8933872250199	77.1302676914922	77.4963556851312	71.6720779220779	77.3489265836205	100	98.1082692817387	88.0267691492181
Pseudorhizobium flavum YW14T	79.229061754572	79.7856480254439	79.0849456665783	76.9596474953618	81.5945534057779	77.3207659687251	77.1087331036311	77.628876225815	77.2776967930029	79.6680360455871	79.6481579644845	79.6365624171747	81.4156506758547	77.4599125364432	77.0772594752187	77.4648820567188	77.6934799893984	77.4599125364432	77.6951364961569	77.6553803339518	77.4317519215478	77.2329711105221	77.4466604823748	71.5428703949112	71.3821892393321	71.6488868274583	71.9338059899284	71.5892525841505	72.1160217333687	71.7648423005566	71.5528094354625	68.0608931884442	68.2016962629207	67.9813808640339	77.3969652796183	84.4884707129605	83.8556851311953	84.4851576994434	82.7276040286244	82.1561091969255	84.0445269016698	76.8320964749536	77.054068380599	77.5543334216804	71.6273522395971	77.3025443943811	98.1082692817387	100	87.89921812881
Pseudorhizobium marinum MGL06T	79.3036045587066	79.8303737079247	79.5139809170421	77.2843228200371	81.7519215478399	77.5261728067851	77.3075139146568	77.7663662867744	77.5675854757487	79.56201961304	79.5206069440763	79.5123244102836	81.7071958653591	77.3986217863769	76.9530214683276	77.3555526106547	77.5178902729923	77.5493639014047	77.4847601378214	77.4731645905115	77.3572091174132	77.090511529287	77.2942618605884	71.5726875165651	71.1817519215478	71.536244367877	71.7250861383514	71.4169758812616	71.9487145507554	71.7598727802809	71.5428703949112	68.1536575669229	68.296117148158	68.1039623641664	77.1816194010072	84.5033792737874	84.332759077657	84.4901272197191	83.0025841505433	82.2389345348529	84.4487145507554	77.2528491916247	77.1965279618341	77.6868539623642	71.5279618340843	77.6702888947787	88.0267691492181	87.89921812881	100
Pseudorhizobium marinum R1-200B4T	79.2737874370527	79.8138086403393	79.4543466737344	77.2776967930029	81.7452955208057	77.5212032865094	77.299231380864	77.7282666313279	77.5278293135436	79.5454545454545	79.5023853697323	79.4758812615955	81.6757222369467	77.3804002120329	76.9000132520541	77.3224224754837	77.4681950702359	77.5112642459581	77.4499734958919	77.4350649350649	77.3273919957593	77.0590379008746	77.2843228200371	71.5345878611185	71.1585608269282	71.5097402597403	71.72674264511	71.4351974556056	71.9155844155844	71.7300556586271	71.5130532732574	68.1139014047177	68.2646435197456	68.0840842830639	77.1650543334217	84.4851576994434	84.3128809965545	84.4818446859263	82.9495759342698	82.2323085078187	84.4222104426186	77.2329711105221	77.2014974821097	77.6421282798834	71.5263053273257	77.6404717731248	88.0068910681156	87.8892790882587	99.2877020938245
Peteryoungia aggregatum DSM 1111T	78.8132785581765	78.935860058309	78.5631460376358	80.0639411608799	79.3284521600848	80.433342168036	80.1268884177047	80.3223562152133	80.3339517625232	82.7922077922078	82.9346673734429	82.7507951232441	78.3991518685396	77.4350649350649	76.7774317519216	77.1534587861119	77.3290485025179	77.4499734958919	77.332361516035	77.5708984892658	77.1567717996289	76.9016697588126	77.6918234826398	71.342433077127	71.2861118473363	71.5677179962894	71.8294460641399	71.6008481314604	71.9073018817917	71.6803604558707	71.3374635568513	67.7461569043202	67.8803339517625	67.688179167771	77.0573813941161	79.214153193745	79.1876490856083	79.214153193745	78.3395176252319	78.6410018552876	79.1859925788497	76.9712430426716	77.3621786376888	77.4135303472038	71.0525443943811	77.4913861648556	78.9573946461702	78.8729128014842	79.0634110787172
"Agrobacterium albertimagni" AOL15T	78.6840710310098	78.8348131460376	78.5565200106016	79.9943678770209	79.3913994169096	80.2411873840445	80.0457195865359	80.1451099920488	80.1633315663928	82.6944738934535	82.7872382719322	82.5983965014577	78.4422210442619	77.3257354890008	76.6266896368937	77.0259077657037	77.2180625496952	77.3621786376888	77.2462231645905	77.438377948582	77.0308772859793	76.8072488735754	77.6868539623642	71.4318844420885	71.2877683540949	71.5312748476014	71.8990193479989	71.6422608004241	71.8344155844156	71.6803604558707	71.3821892393321	67.6451099920488	67.8008216273522	67.5506891068116	77.0010601643255	79.2539093559502	79.1528624436788	79.2373442883647	78.2484097535118	78.621123774185	79.1147627882322	76.8851046912271	77.2942618605884	77.211436522661	71.100583090379	77.4151868539624	79.0120593692022	78.9242645109992	79.16280148423
"Rhizobium album" NS-104T	79.5669891333157	79.9479856877816	79.3234826398092	78.0562549695203	79.6415319374503	78.5846806254969	78.1589583885502	78.515107341638	78.4587861118473	80.6404055128545	80.6404055128545	80.5459846276173	79.1876490856083	79.4294990723562	78.6592234296316	79.1561754571959	79.5189504373178	79.5818976941426	79.4626292075272	79.6415319374503	79.0948847071296	78.7652398621786	79.5172939305592	71.7664988073151	71.5627484760138	71.9917837264776	72.2767028889478	71.8178505168301	71.9801881791678	71.8360720911741	71.6107871720117	68.3971640604294	68.6572356215213	68.4186986482905	78.6774450039756	80.6404055128545	80.5625496952028	80.6188709249934	79.5603631062815	79.3251391465677	80.5642062019613	78.6492843890803	79.0120593692022	79.3201696262921	71.7648423005566	79.3913994169096	79.8386562417175	79.7806785051683	79.7839915186854
Mycoplana azooxidifex DSM 100211T	76.4809170421415	76.9596474953618	76.4014047177313	75.5897164060429	76.6747283328916	75.9127352239597	75.6824807845216	76.1363636363636	75.8912006360986	77.943612509939	77.8856347733899	77.7796183408428	76.1694937715346	80.9634243307713	80.3206997084548	80.7348263980917	80.9866154253909	81.0578452160085	80.9501722767029	81.110853432282	80.6834746885767	80.5410151073416	76.7857142857143	72.2005035780546	71.8228200371058	72.3959713755632	72.5500265041081	72.1690299496422	71.4169758812616	71.1950039756162	70.9316194010072	68.662205141797	68.8146037635833	68.6075404187649	89.5689769414259	77.6404717731248	77.4615690432017	77.6172806785052	76.5736814206202	76.7177975086138	77.4996686986483	80.4383116883117	80.6967267426451	80.8557513914657	72.3280545984628	80.9137291280149	77.2578187119003	77.1981844685926	77.1153591306653
Rhizobium borbori LMG 23925T	77.507951232441	77.9916512059369	77.4665385634773	76.2307845216009	77.5642724622316	76.3434269811821	76.3202358865624	76.9099522926054	76.3533660217334	78.0396899019348	78.0612244897959	77.9999337397297	77.0391598197721	76.548833819242	76.0816989133316	76.5322687516565	76.618407103101	76.7028889477869	76.6647892923403	76.6912934004771	76.3997482109727	76.2307845216009	76.4477869069706	70.4147892923403	70.4810495626822	70.7576861913597	71.0989265836205	70.7328385899815	71.6787039491121	71.397097800159	71.2148820567188	67.5009939040551	67.6567055393586	67.4562682215743	76.0054996024384	78.2699443413729	78.0993241452425	78.1771799628942	77.2429101510734	77.4284389080308	78.0993241452425	75.834879406308	76.1363636363636	76.3633050622847	70.5224622316459	76.2688841770475	77.8525046382189	77.7448316989133	77.7945269016698
Rhizobium cellulosilyticum DSM 18291T	79.3234826398092	79.682944606414	79.2257487410549	77.1004505698383	81.4703153988868	77.2379406307978	77.2014974821097	77.6388152663663	77.2246885767294	78.7403922608004	78.7884309567983	78.7486747945932	83.2311820832229	76.9165783196395	76.2589451364962	76.7293930559237	76.8834481844686	77.0408163265306	76.8320964749536	76.9695865359131	76.6714153193745	76.4113437582825	76.8917307182613	70.6086005830904	70.5738139411609	70.7759077657037	70.9813146037636	70.6367611979857	71.605817651736	71.2827988338192	70.9730320699708	67.5225284919162	67.6136363636364	67.3800689106812	76.5919029949642	85.5784521600848	85.3515107341638	85.621521335807	84.52325735489	90.9157169361251	85.4525576464352	76.4858865624172	76.845348529022	76.9977471508084	70.6980519480519	77.1385502252849	82.5271667108402	82.3929896633978	82.487410548635
Rhizobium daejeonense DSM 17795T	79.2969785316724	79.7044791942751	79.0584415584416	80.7712695467798	79.7409223429632	81.1506095944872	80.8077126954678	81.1936787702094	81.1522661012457	85.0417439703154	84.9970182878346	84.9605751391466	79.0170288894779	78.152332361516	77.6371587596077	78.0297508613835	78.2699443413729	78.1589583885502	78.2484097535118	78.3163265306122	78.0297508613835	77.7514577259475	78.2831963954413	71.6952690166976	71.5329313543599	71.9304929764113	72.1839385104691	71.7731248343493	72.3910018552876	72.0348529021998	71.778094354625	68.072488735754	68.2613305062285	68.0244500397562	78.0115292870395	80.2279353299761	80.1335144447389	80.1931486880466	79.1893055923668	79.4278425655977	80.1169493771535	77.6089981447124	78.0115292870395	78.2169361250994	71.4898621786377	78.2782268751657	79.7574874105486	79.66472303207	79.6879141266896
"Rhizobium glycinendophyticum" CL12T	78.6492843890803	78.796713490591	78.4753511794328	80.1351709514975	79.3748343493241	80.4548767558972	80.1815531407368	80.2030877285979	80.3587993639014	82.7044129340048	82.8452160084813	82.6663132785582	78.2964484495097	77.3969652796183	76.6846673734429	77.1501457725948	77.3522395971376	77.5096077391996	77.3406440498277	77.4831036310628	77.1070765968725	76.863570103366	77.7001060164325	71.3722501987808	71.2827988338192	71.6588258680095	71.8112244897959	71.4683275907766	71.7317121653856	71.62403922608	71.2678902729923	67.7676914921813	67.9349986747946	67.7163397826663	76.9596474953618	79.1859925788497	79.2274052478134	79.1528624436788	78.2881659157169	78.5664590511529	79.1545189504373	76.9795255764643	77.244566657832	77.3406440498277	70.9978796713491	77.5013252054068	78.8646302676915	78.7801484230056	78.9474556056189
Rhizobium grahamii CCGE 502T	78.9805857407898	79.3648953087729	78.7718658892128	77.7647097800159	78.9905247813411	78.0910416114498	77.8077789557381	78.0910416114498	77.9171084018023	79.7243572753777	79.7591439173072	79.6912271402067	78.7072621256295	78.5846806254969	77.7978399151869	78.3709912536443	78.6426583620461	78.6691624701829	78.6443148688047	78.8861648555526	78.2848529021998	77.9651470978002	78.3743042671614	71.1320567187914	71.082361516035	71.4004108136761	71.6538563477339	71.3921282798834	71.8128809965545	71.6555128544925	71.4136628677445	68.142062019613	68.2513914656772	68.0989928438908	78.0860720911741	80.1964617015637	80.1467664988073	80.1600185528757	79.3516432547045	79.0518155314074	80.1417969785317	78.0363768884177	78.3097005035781	78.9921812880997	71.3358070500928	78.9027299231381	79.3417042141532	79.3582692817387	79.1296713490591
Rhizobium halophytocola DSM 21600T	77.1103896103896	77.3704611714816	77.0739464617016	78.1374238006891	77.6885104691227	78.5382984362576	78.2185926318579	78.4720381659157	78.533328915982	80.4234031274848	80.484693877551	80.4283726477604	76.7310495626822	75.9955605618871	75.574807845216	76.0585078187119	76.1728067850517	76.1463026769149	76.0667903525046	76.1728067850517	75.8912006360986	75.6808242777631	76.1396766498807	70.8653591306653	70.8123509143917	71.0078187119003	71.1867214418235	71.064139941691	71.6521998409754	71.5644049827723	71.2496686986483	67.497680890538	67.6302014312218	67.4247945931619	75.99224754837	77.6570368407103	77.5294858203021	77.6653193745031	77.0259077657037	77.2280015902465	77.4847601378214	75.8000927643785	76.2241584945667	76.1413331566393	70.7394646170156	76.2473495891863	77.4102173336867	77.3820567187914	77.5791810230586
Rhizobium helianthi CGMCC 1.12192T	79.1760535382984	79.4129340047707	78.8248741054864	77.4085608269282	87.082560296846	77.6918234826398	77.5974025974026	78.1241717466207	77.5940895838855	78.9557381394116	79.0948847071296	78.9259210177577	81.4139941690962	76.8387225019878	76.2937317784257	76.7509276437848	76.9447389345349	76.8105618870925	76.8586005830904	76.98449509674	76.654850251789	76.3749006095945	77.2130930294196	70.8438245428041	70.6483567452955	70.9266498807315	71.188377948582	70.8935197455606	71.3705936920223	71.3705936920223	70.9962231645905	67.6931486880466	67.8322952557646	67.5689106811556	76.548833819242	81.9109461966605	81.703882851842	81.8811290750066	80.8524383779486	80.8342168036046	81.7055393586006	76.2672276702889	76.7111714815796	76.793996819507	70.7063344818447	76.7873707924728	81.3096342433077	81.1522661012457	81.2516565067586
Peteryoungia ipomoeae shin9-1T	77.97674264511	78.3163265306122	77.8392525841505	79.3002915451895	78.6095282268752	79.5934932414524	79.3450172276703	79.6895706334482	79.5703021468328	81.982175987278	81.9772064670024	81.8479989398357	77.8342830638749	76.7360190829579	76.2440365756692	76.5521468327591	76.6946064139942	76.8320964749536	76.6830108666843	76.8569440763318	76.4908560826928	76.3285184203552	77.1153591306653	71.0691094619666	71.1055526106547	71.4037238271932	71.4948316989133	71.2480121918897	71.5014577259475	71.3291810230586	70.943214948317	67.3668168566128	67.5407500662603	67.3088391200636	76.5057646435197	78.4620991253644	78.3030744765439	78.4587861118473	77.5096077391996	77.8359395706335	78.3130135170952	76.28876225815	76.6912934004771	76.6200636098595	70.8073813941161	76.7376755897164	78.4687251523986	78.4223429631593	78.3130135170952
Rhizobium leguminosarum USDA 2370T	78.9905247813411	79.3615822952558	78.8248741054864	77.8028094354625	79.2539093559502	77.9783991518685	77.8342830638749	78.1622714020673	78.0678505168301	80.0341240392261	80.0639411608799	80.0374370527432	78.8497217068646	78.796713490591	78.1755234561357	78.6310628147363	78.8977604028624	78.8944473893453	78.9457990988603	79.0849456665783	78.5681155579115	78.3196395441293	78.654253909356	71.3258680095415	71.1900344553406	71.6472303206997	71.8244765438643	71.4285714285714	71.9884707129605	71.7333686721442	71.5644049827723	68.508150013252	68.5462496686986	68.4319507023589	78.2020275642725	80.5310760667903	80.572488735754	80.55426716141	79.3764908560827	79.1147627882322	80.5857407898224	78.4438775510204	78.5747415849457	79.1528624436788	71.466671084018	79.1131062814736	79.5471110522131	79.4344685926319	79.4377816061489
Rhizobium naphthalenivorans TSY03bT	78.6840710310098	79.1793665518155	78.6128412403923	80.1633315663928	79.1478929234031	80.4548767558972	80.2295918367347	80.2925390935595	80.5310760667903	84.6491518685396	84.7120991253644	84.5083487940631	78.2649748210973	77.6089981447124	77.1484892658362	77.4565995229261	77.731579644845	77.7763053273257	77.6073416379539	77.7382056718791	77.4764776040286	77.2346276172807	77.7282666313279	71.2529817121654	71.1569043201696	71.5826265571164	71.6919560031805	71.4269149218129	71.8228200371058	71.6323217598728	71.4086933474689	67.7329048502518	67.9250596342433	67.7262788232176	77.3124834349324	79.4593161940101	79.4344685926319	79.5222634508349	78.4736946726743	78.5863371322555	79.4493771534588	77.3240789822423	77.5162337662338	77.7647097800159	71.0558574078982	77.87403922608	79.2522528491916	79.1545189504373	79.2307182613305
Xaviernesmea oryzae CGMCC 1.7048T	74.7863106281474	75.0811688311688	74.6322554996024	74.234693877551	75.3279883381924	74.6902332361516	74.267824012722	74.7465544659422	74.4931089318844	75.6526636628678	75.6195335276968	75.607937980387	74.7084548104956	79.1048237476809	78.7022926053538	79.1743970315399	79.2671614100185	79.2853829843626	79.2539093559502	79.2671614100185	79.1097932679565	78.7652398621786	74.9105486350384	70.8968327590777	70.5274317519216	71.2181950702359	71.3523721176782	70.83719851577	70.2176649880732	70.0188841770475	69.7654386429897	67.5722236946727	67.7842565597668	67.4993373972966	77.6272197190565	75.6211900344553	75.366087993639	75.6824807845216	74.9254571958654	74.8409753511794	75.4340047707395	79.8535648025444	80.6304664723032	80.4598462761728	70.9630930294196	80.5426716141002	75.2285979326796	75.1325205406838	75.2170023853697
Rhizobium pakistanense CCBAU 101086T	80.1533925258415	80.6718791412669	79.9264510999205	77.6388152663663	82.3847071296051	77.9121388815266	77.6669758812616	78.2152796183408	77.9237344288365	80.3919294990724	80.3140736814206	80.169957593427	82.7623906705539	78.1539888682746	77.5460508878876	78.1092631857938	78.2351576994434	78.1473628412404	78.2401272197191	78.2765703684071	78.0396899019348	77.7928703949112	78.0247813411079	71.3821892393321	71.2314471243043	71.638947786907	71.8393851046912	71.4120063609859	72.1193347468858	71.8344155844156	71.5925655976676	68.1089318844421	68.3259342698118	68.0426716141002	77.786244367877	87.6606811555791	87.0345216008481	87.6275510204082	84.9324145242513	84.0809700503578	87.2548369997349	77.4516300026504	77.7183275907766	78.0893851046912	71.4931751921548	77.9916512059369	85.0053008216273	84.9158494566658	84.9456665783196
"Allorhizobium paknamense" DSM 100301T	78.0628809965545	78.236814206202	77.7647097800159	84.5597005035781	78.9325470447919	85.21899019348	84.695534057779	91.0896501457726	85.1427908825868	81.1936787702094	81.3228862973761	81.1787702093824	77.7332361516035	77.0391598197721	76.5736814206202	76.8022793532998	77.0623509143917	76.9927776305327	76.9994036575669	77.1965279618341	76.8519745560562	76.724423535648	77.0855420090114	70.9978796713491	70.9084283063875	71.1403392525842	71.5229923138086	71.0293532997615	71.9371190034455	71.4699840975351	71.3689371852637	67.9118075801749	67.9896633978267	67.845547309833	76.6780413464087	78.7503313013517	78.4836337132256	78.8182480784522	77.9717731248343	78.2997614630268	78.4206864564007	76.3649615690432	76.8436920222635	77.0689769414259	70.9183673469388	77.2164060429367	78.2384707129605	78.1457063344818	78.1589583885502
Neorhizobium petrolearium DSM 26482T	79.9893983567453	80.5145109992049	79.6928836469653	77.4350649350649	82.502319109462	77.7994964219454	77.5609594487146	78.1076066790352	77.7150145772595	80.4349986747946	80.4416247018288	80.2362178637689	82.780612244898	78.0579114762788	77.4681950702359	78.0264378478664	78.2947919427511	78.0777895573814	78.2401272197191	78.2020275642725	78.0413464086933	77.628876225815	77.8508481314604	71.4252584150543	71.2678902729923	71.5461834084283	71.8261330506228	71.5296183408428	72.0895176252319	71.935462496687	71.6406042936655	68.2414524251259	68.435263715876	68.1304664723032	77.6355022528492	91.3199045852107	90.4817121653856	91.3729128014842	86.6005168301087	85.4608401802279	90.667240922343	77.1865889212828	77.6719454015372	77.9452690166976	71.5229923138086	77.9121388815266	84.4934402332362	84.3592631857938	84.3294460641399
Rhizobium populi CCTCC AB 2013068T	78.4505035780546	79.038563477339	78.3709912536443	76.9066392790883	78.5117943281209	77.1451762523191	76.9447389345349	77.7232971110522	77.1252981712165	79.4957593426981	79.4626292075272	79.386429896634	77.8508481314604	77.6818844420885	77.5129207527167	77.7249536178108	77.8110919692552	77.7282666313279	77.888947786907	77.8359395706335	77.6222501987808	77.5361118473363	77.4831036310628	71.2198515769944	71.2612642459581	71.6803604558707	71.9752186588921	71.6290087463557	72.2270076861914	72.1176782401272	71.8029419560032	67.9962894248608	68.1652531142327	67.9134640869335	77.1468327590777	79.5553935860058	79.316856612775	79.543798038696	78.2351576994434	78.1076066790352	79.3566127749801	76.8701961304002	77.1501457725948	77.4002782931354	71.3540286244368	77.2064670023854	79.2423138086403	79.1578319639544	79.2638483965015
Rhizobium rhizogenes ATCC 11325T	78.7635833554201	79.0882586800954	78.6857275377684	77.7448316989133	78.7950569838325	78.0678505168301	77.8177179962894	77.9800556586271	77.9336734693878	79.8635038430957	79.8270606944076	79.734296315929	78.6459713755632	78.708918632388	77.8127484760138	78.4538165915717	78.6890405512854	78.7735223959714	78.7221706864564	78.8961038961039	78.4438775510204	78.0247813411079	78.4289689901935	71.1320567187914	70.9514974821097	71.448449509674	71.6455738139412	71.2827988338192	71.8807977736549	71.7283991518685	71.4020673204347	68.1884442088524	68.4236681685661	68.2315133845746	78.0363768884177	80.2478134110787	80.2295918367347	80.2047442353565	79.2207792207792	78.9308905380334	80.1948051948052	78.2997614630268	78.4554730983302	78.9192949907236	71.3043334216804	78.9971508083753	79.2555658627087	79.1611449774715	79.1942751126425
"Peteryoungia rhizophila" 7209-2T	78.5995891863239	78.7735223959714	78.4538165915717	79.9181685661277	79.214153193745	80.0606281473628	79.9413596607474	79.9496421945401	80.1616750596342	82.450967399947	82.6215875960774	82.4211502782931	78.3097005035781	77.174993373973	76.5123906705539	76.8254704479194	77.0424728332892	77.2876358335542	77.0424728332892	77.2661012456931	76.7973098330241	76.6664457990989	77.5129207527167	71.2894248608534	71.2016300026504	71.5163662867744	71.7532467532467	71.5213358070501	71.7648423005566	71.5627484760138	71.2695467797509	67.5689106811556	67.7080572488736	67.5076199310893	76.8188444208852	79.1230453220249	79.0683805989928	79.089915186854	78.1208587331036	78.5449244632918	79.0369069705804	76.8801351709515	77.1368937185264	77.0971375563212	71.0177577524516	77.3157964484495	78.796713490591	78.6840710310098	79.0070898489266
Rhizobium rhizoryzae DSM 29514T	79.0617545719587	79.159488470713	78.8016830108667	77.2528491916247	87.10078187119	77.4731645905115	77.401934799894	77.7597402597403	77.5178902729923	78.7056056188709	78.8629737609329	78.7437052743175	81.2963821892393	76.7625231910946	76.0816989133316	76.5919029949642	76.7078584680626	76.7674927113703	76.6598197720647	76.9165783196395	76.4941690962099	76.2589451364962	77.160084813146	70.6980519480519	70.5787834614365	70.8570765968725	71.1486217863769	70.8570765968725	71.342433077127	71.1419957593427	70.7924728332892	67.4927113702624	67.6583620461171	67.4761463026769	76.4080307447654	81.7817386694938	81.7055393586006	81.806586270872	80.7132918102306	80.7480784521601	81.7618605883912	76.1181420620196	76.5405512854492	76.6531937450305	70.6616087993639	76.7708057248874	81.1423270606944	80.9866154253909	81.0694407633183
Xaviernesmea rhizosphaerae MH17T	74.9271137026239	75.29651470978	74.8144712430427	74.4914524251259	75.5814338722502	74.8707924728333	74.5924993373973	75.1225815001325	74.6372250198781	75.783527696793	75.7884972170686	75.7106413994169	74.8741054863504	79.2158097005036	78.6956665783196	79.1810230585741	79.2886959978797	79.2390007951232	79.2091836734694	79.3648953087729	79.1064802544394	78.8265306122449	75.0960773919957	71.0161012456931	70.6582957858468	71.2778293135436	71.5461834084283	70.9233368672144	70.2955208057249	70.1033660217334	69.8697985687782	67.8240127219719	67.9929764113438	67.7478134110787	77.7249536178108	75.7338324940366	75.4836999734959	75.7437715345879	74.9801219188974	74.9850914391731	75.5582427776305	79.8966339782666	80.7878346143652	80.4996024383779	71.0807050092764	80.5459846276173	75.2915451895044	75.2153458786112	75.3677445003976
"Peteryoungia rosettiformans" W3T	78.9010734163795	79.0551285449245	78.5879936390141	80.1252319109462	79.5404850251789	80.3339517625232	80.2428438908031	80.4565332626557	80.2792870394911	83.077126954678	83.2046779750861	83.0058971640604	78.5863371322555	77.5112642459581	76.8851046912271	77.2727272727273	77.453286509409	77.5659289689902	77.4367214418235	77.6454412934005	77.2462231645905	77.0971375563212	77.9088258680095	71.43022793533	71.4749536178108	71.6207262125629	72.0133183143387	71.7366816856613	72.0066922873045	71.814537503313	71.5047707394646	67.7726610124569	67.9465942221044	67.7146832759078	77.1965279618341	79.3400477073946	79.2406573018818	79.3566127749801	78.3295785846806	78.7155446594222	79.2091836734694	76.933143387225	77.4284389080308	77.4234693877551	71.1221176782401	77.5162337662338	79.0799761463027	78.9673336867214	79.1710840180228
Rhizobium selenitireducens ATCC BAA-1503T	79.1131062814736	79.5752716671084	79.0286244367877	80.6536575669229	79.5553935860058	81.0512191889743	80.6387490060959	80.6967267426451	81.1953352769679	85.3531672409223	85.3896103896104	85.2421812880997	78.6592234296316	78.0728200371058	77.6139676649881	77.9817121653856	78.2351576994434	78.2484097535118	78.1407368142062	78.2583487940631	77.9966207262126	77.6868539623642	78.2119666048237	71.7317121653856	71.551152928704	72.0944871455075	72.12596077392	71.7847203816592	72.2336337132256	71.9818446859263	71.6190697058044	68.1536575669229	68.281208587331	68.1221839385105	77.9353299761463	79.997680890538	80.0274980121919	80.0341240392261	78.917638483965	79.0816326530612	80.0606281473628	77.9104823747681	78.0314073681421	78.3080439968195	71.4948316989133	78.4256559766764	79.6580970050358	79.5603631062815	79.7276702888948
Rhizobium smilacinae CCTCC AB 2013016T	79.3963689371853	79.770739464617	79.2936655181553	77.1319241982507	81.4057116353035	77.2462231645905	77.1484892658362	77.4880731513385	77.3075139146568	78.6873840445269	78.7470182878346	78.6260932944606	83.2808772859793	76.845348529022	76.164524251259	76.6614762788232	76.8155314073681	77.0739464617016	76.7542406573019	76.9298303737079	76.5985290219984	76.3119533527697	76.7343625761993	70.7079909886032	70.63179167771	70.8769546779751	71.0972700768619	70.7808772859793	71.5528094354625	71.3324940365757	70.9647495361781	67.5904452690167	67.706400742115	67.4695202756427	76.5504903260005	85.7341637953883	85.6430559236682	85.7772329711105	84.6673734428836	90.6440498277233	85.7987675589716	76.5720249138617	76.7956533262656	76.966273522396	70.6997084548105	77.2081235091439	82.417837264776	82.2886297376093	82.6000530082163
Rhizobium sp. 9140	75.4638218923933	75.8083752981712	75.4605088788762	74.5742777630533	75.6576331831434	74.9453352769679	74.6488205671879	74.9453352769679	75.0165650675855	76.1446461701564	76.167837264776	76.1164855552611	75.314736284124	80.7182613305062	80.0838192419825	80.5343890803074	80.8077126954678	81.0180890538034	80.7845216008481	80.902133580705	80.4797243572754	80.1484230055659	75.3925921017758	71.4351974556056	70.8156639279088	71.5909090909091	71.7681553140737	71.257951232441	70.3485290219984	70.2541081367612	69.8267293930559	67.9598462761728	68.1254969520276	67.8256692287305	78.6045587065995	76.3467399946992	76.1959978796714	76.1810893188444	75.4141266896369	75.3428968990194	76.2755102040816	82.5288232175987	82.9810495626822	83.1582957858468	71.4948316989133	83.3769546779751	75.8133448184469	75.7388020143122	75.9607739199576
Rhizobium sp. Leaf371	75.4340047707395	75.7106413994169	75.4422873045322	74.5775907765704	75.7023588656242	74.9403657566923	74.6289424860853	75.0066260270342	75.0331301351709	76.1578982242248	76.1231115822953	76.0767293930559	75.1822157434402	80.7149483169891	80.012589451365	80.5625496952028	80.7894911211238	81.0462496686986	80.8209647495362	80.8690034455341	80.5343890803074	80.0987278028094	75.3694010071561	71.2496686986483	70.9316194010072	71.6621388815266	71.7184601113173	71.2231645905115	70.2391995759343	70.1364961569043	69.7289954943016	67.9234031274848	68.0078849721707	67.7809435462497	78.602902199841	76.2556321229791	76.1413331566393	76.1463026769149	75.3329578584681	75.347866419295	76.1347071296051	82.5122581500133	82.974423535648	83.0837529817122	71.3904717731248	83.3570765968725	75.7951232441028	75.7354890007951	75.9259872780281
Rhizobium sp. Leaf383	75.1739332096475	75.4986085343228	75.1938112907501	74.3804664723032	75.4373177842566	74.7051417969785	74.4516962629207	74.7714020673204	74.8177842565598	75.9094222104426	75.8448184468593	75.8299098860323	74.9320832228995	80.5012589451365	79.803869599788	80.3206997084548	80.5575801749271	80.7596739994699	80.5675192154784	80.6652531142327	80.2279353299761	79.8519082957858	75.2302544394381	71.0906440498277	70.7113040021203	71.3573416379539	71.4650145772595	70.9713755632123	70.1249006095945	69.9592499337397	69.5832228995494	67.7279353299761	67.8770209382454	67.6500795123244	78.3858998144712	76.0535382984363	75.9392393320965	75.9359263185794	75.2136893718526	75.0828253379274	75.940895838855	82.1296050887888	82.7209780015902	82.7855817651736	71.3507156109197	83.007553670819	75.5979989398357	75.5002650410814	75.747084548105
Rhizobium sp. NFR03	75.6394116087994	75.9011396766499	75.6692287304532	74.6869202226345	75.7818711900345	75.0828253379274	74.7531804929764	75.0679167771005	75.1606811555791	76.2506626027034	76.2639146567718	76.1844023323615	75.4157831963954	80.7977736549165	80.0871322554996	80.6370924993374	80.9418897429101	81.0760667903525	80.8723164590511	80.9932414524251	80.6089318844421	80.2262788232176	75.5217996289425	71.4583885502253	70.9995361781076	71.7002385369732	71.8294460641399	71.3639676649881	70.3750331301352	70.2706732043467	69.8830506228465	67.9996024383779	68.0973363371323	67.8853034720382	78.6923535648025	76.3682745825603	76.2606016432547	76.2390670553936	75.505234561357	75.4621653856348	76.2937317784257	82.6315266366287	83.0423403127485	83.2245560561887	71.5379008746356	83.5094752186589	75.922674264511	75.8613835144447	76.1330506228465
"Mycoplana subbaraonis" JC85T	76.5620858733104	77.0441293400477	76.4643519745561	75.644381129075	76.7857142857143	76.1926848661543	75.7603366021733	76.2821362311158	76.0154386429897	77.8574741584946	77.8988868274583	77.7514577259475	76.2837927378744	81.0479061754572	80.4863503843096	80.9667373442884	81.0826928173867	81.1241054863504	81.0826928173867	81.1456400742115	80.9153856347734	80.6619401007156	76.9281738669494	72.1508083752982	71.865889212828	72.4042539093559	72.5765306122449	72.1093957063345	71.360654651471	71.1618738404453	71.0359793267957	68.7185263715876	68.8493904055128	68.6903657566923	89.7313146037636	77.6785714285714	77.3654916512059	77.7001060164325	76.7260800424066	76.7144844950967	77.4450039756162	80.2560959448714	80.7348263980917	80.9004770739465	72.4175059634243	80.8275907765704	77.3423005565863	77.3058574078982	77.1137026239067
Pseudorhizobium tarimense CCTCC AB 2011011T	79.3267956533263	79.6199973495892	79.1876490856083	77.035846806255	81.7635170951498	77.3605221309303	77.1899019347999	77.7050755367082	77.3008878876226	79.5901802279353	79.5653326265571	79.4278425655977	81.7154783991519	77.4317519215478	76.9414259210178	77.401934799894	77.4814471243043	77.4980121918897	77.5046382189239	77.5443943811291	77.38371322555	77.1021070765969	77.3638351444474	71.4103498542274	71.1105221309303	71.4385104691227	71.6207262125629	71.4037238271932	72.1093957063345	71.8244765438643	71.5345878611185	68.0575801749271	68.2580174927114	67.984693877551	77.1004505698383	84.5348529021998	83.9981447124304	84.5216008481315	82.659687251524	82.3565465147098	84.138947786907	76.9082957858468	77.2180625496952	77.5129207527167	71.5097402597403	77.4251258945136	88.4789954943016	88.3299098860323	89.4397694142592
Rhizobium tropici CIAT 899T	78.8232175987278	79.1379538828518	78.6757884972171	77.7150145772595	78.9789292340313	78.1573018817917	77.8260005300822	78.115889212828	78.0065597667638	79.7939305592367	79.8254041876491	79.7061357010337	78.5979326795653	78.8016830108667	77.8955738139412	78.6111847336337	78.7917439703154	78.8215610919692	78.8083090379009	78.9491121123774	78.5300159024649	78.1208587331036	78.5382984362576	71.1933474688577	70.979658097005	71.4534190299496	71.6107871720117	71.3258680095415	71.9818446859263	71.7764378478664	71.5163662867744	68.2232308507819	68.383912006361	68.1901007156109	78.0115292870395	80.2693479989398	80.1666445799099	80.1798966339783	79.2638483965015	78.9192949907236	80.1600185528757	78.1457063344818	78.4935727537768	78.9375165650676	71.4617015637424	78.9292340312749	79.1926186058839	79.1396103896104	79.1131062814736
Rhizobium tumorigenes 1078T	77.7713358070501	78.0181553140737	77.8491916247018	77.0341902994964	77.9386429896634	77.0424728332892	77.1004505698383	77.105420090114	77.1667108401802	78.5879936390141	78.5946196660482	78.5482374768089	77.6123111582295	77.4996686986483	76.7128279883382	77.1352372117678	77.4831036310628	77.6338457460906	77.471508083753	77.5907765703684	77.1203286509409	76.8370659952293	77.3621786376888	70.6367611979857	70.4727670288895	70.9829711105221	71.0343228200371	70.7411211237742	71.188377948582	71.012788232176	70.8007553670819	67.706400742115	67.8438908030745	67.6401404717731	76.7873707924728	78.778491916247	79.0435329976146	78.7006360985953	78.2136231115823	77.8707262125629	78.9905247813411	77.5212032865094	77.4698515769944	77.8541611449775	70.6897694142592	78.1175457195865	78.0711635303472	77.9933077126955	78.2268751656507
Neorhizobium vignae CCBAU 05176T	80.2047442353565	80.5923668168566	80.0043069175722	77.6321892393321	82.5371057513915	77.8988868274583	77.7001060164325	78.064537503313	77.9021998409754	79.9993373972966	79.9330771269547	79.8270606944076	83.2825337927379	77.9568645640074	77.1402067320435	77.7895573813941	77.9303604558707	78.1722104426186	77.8922608004241	78.1125761993109	77.7763053273257	77.3754306917572	77.7216406042937	71.2894248608534	71.1668433607209	71.4517625231911	71.6803604558707	71.2778293135436	71.8990193479989	71.6787039491121	71.3242115027829	68.3557513914657	68.4783328915982	68.2663000265041	77.5858070500928	91.0797111052213	96.6654518950437	91.015107341638	87.185263715876	85.5602305857408	97.4622316459051	77.6355022528492	77.7945269016698	78.0993241452425	71.1966604823748	78.1954015372383	84.2582162735224	84.138947786907	84.5878611184734
"Peteryoungia wuzhouensis" W44T	78.5730850781871	78.7983699973496	78.4770076861914	80.0457195865359	79.1810230585741	80.3190432016963	80.0755367081898	80.1136363636364	80.3223562152133	82.6099920487676	82.7574211502783	82.5337927378744	78.2699443413729	77.2478796713491	76.5422077922078	76.9215478399152	77.1700238536973	77.3273919957593	77.1302676914922	77.350583090379	76.845348529022	76.6995759342698	77.5278293135436	71.2695467797509	71.1933474688577	71.481579644845	71.6820169626292	71.3904717731248	71.5859395706335	71.4948316989133	71.0475748741055	67.6600185528757	67.8240127219719	67.6119798568778	76.878478664193	79.0667240922343	79.1197323085078	79.0137158759608	78.1771799628942	78.4389080307448	79.0451895043732	76.9248608534323	77.1103896103896	77.2362841240392	70.8835807050093	77.4599125364432	78.7685528756957	78.6426583620461	78.8099655446594
Endobacterium yantingense CCTCC AB 2014007T	79.3980254439438	79.4858203021468	79.1710840180228	77.2081235091439	82.154452690167	77.3108269281739	77.2511926848662	77.4814471243043	77.3340180227935	78.6741319904585	78.708918632388	78.6095282268752	95.5721574344023	76.8735091439173	76.0303472038166	76.4477869069706	76.7327060694408	76.9347998939836	76.6896368937185	76.9960906440498	76.3649615690432	76.1794328120859	76.9248608534323	70.7113040021203	70.4843625761993	70.9332759077657	70.9713755632123	70.7096474953618	71.3507156109197	71.1933474688577	70.7494036575669	67.5357805459846	67.6484230055659	67.512589451365	76.4245958123509	83.1732043466737	83.0854094884707	83.0705009276438	82.0318711900345	83.095348529022	83.2361516034985	76.4245958123509	76.7045454545455	76.8602570898489	70.489332096475	77.1319241982507	81.597866419295	81.5051020408163	81.7254174397032
Shinella granuli DSM 18401T	77.2478796713491	77.4549430161675	76.9994036575669	76.4477869069706	77.4052478134111	76.8403790087464	76.6018420355155	76.9314868804665	76.6846673734429	78.3958388550225	78.4289689901935	78.3527696793003	77.0391598197721	81.6309965544659	80.8706599522926	81.301351709515	81.6144314868805	81.5862708719851	81.6011794328121	81.7519215478399	81.2400609594487	81.0727537768354	77.5725549960244	72.5533395176252	72.2551683010867	72.8796713490591	73.1645905115293	72.6212562947257	71.7549032600053	71.5892525841505	71.1950039756162	69.1111184733634	69.1309965544659	69.0017890272992	84.5265703684071	78.291478929234	78.0993241452425	78.2384707129605	77.1799628942486	77.2876358335542	78.1357672939306	81.0147760402862	81.4023986217864	81.5266366286775	72.6626689636894	81.6475616220514	77.8392525841505	77.801152928704	77.6851974556056
Shinella zoogloeoides PQ7T	77.1948714550755	77.4135303472038	76.8983567452955	76.252319109462	77.28100980652	76.6581632653061	76.4063742380069	76.7824012721972	76.5471773124834	78.2500662602703	78.3163265306122	78.2566922873045	76.9861516034985	81.5382321759873	80.6785051683011	81.1373575404188	81.407368142062	81.5150410813676	81.3924595812351	81.6740657301882	81.092631857938	80.8938510469123	77.5178902729923	72.4324145242513	72.1855950172277	72.7057381394116	73.0287569573284	72.5036443148688	71.7283991518685	71.5014577259475	71.2132255499602	69.0481712165386	69.0912403922608	68.9570633448185	84.4155844155844	78.2682878346144	78.1109196925523	78.2252186588921	77.1667108401802	77.2578187119003	78.0943546249669	80.7861781076067	81.2599390405513	81.3179167771005	72.5417439703154	81.440498277233	77.6885104691227	77.6073416379539	77.5112642459581
Sinorhizobium americanum CFNEI 156T	76.8403790087464	77.211436522661	76.6101245693082	75.7818711900345	76.9960906440498	76.1098595282269	75.9309567983037	76.4428173866949	76.0750728862974	78.2268751656507	78.1887755102041	78.1490193479989	76.3268619135966	88.6661807580175	91.0763980917042	95.8951762523191	91.5783196395441	88.7158759607739	91.5600980652001	89.0620858733104	95.474423535648	91.3878213623112	77.035846806255	72.4489795918367	72.0199443413729	72.5168963689372	72.700768619136	72.3048635038431	71.2778293135436	71.0873310363106	70.9299628942486	69.0332626557116	69.1210575139147	68.9636893718526	80.9915849456666	77.9452690166976	77.7083885502253	77.925390935595	76.5355817651736	76.8155314073681	77.7100450569838	83.1168831168831	83.2460906440498	84.2747813411079	72.5765306122449	83.8440895838855	77.5311423270607	77.4466604823748	77.3638351444474
Sinorhizobium arboris LMG 14919T	76.6647892923403	76.9364564007421	76.4958256029685	75.5085475748741	76.8552875695733	75.9425523456136	75.6874503047972	76.237410548635	75.904452690167	77.9419560031805	77.97674264511	77.8773522395971	76.3417704744235	88.1990458521071	90.2696793002916	91.5402199840975	90.9703816591572	88.3564139941691	91.0565200106016	88.7258150013252	91.5435329976146	90.5678505168301	76.933143387225	72.3479326795653	71.9619666048237	72.5434004770739	72.7454943016168	72.2866419294991	71.2496686986483	71.1320567187914	70.873641664458	69.0200106016432	69.0995229260535	68.9371852637159	80.8242777630533	77.7017625231911	77.5178902729923	77.7415186853962	76.4991386164856	76.5620858733104	77.4946991783727	82.9760800424066	82.9694540153724	83.9070368407103	72.6080042406573	83.5144447389345	77.4615690432017	77.38371322555	77.299231380864
Sinorhizobium fredii USDA 205T	76.7293930559237	77.0010601643255	76.5107341637954	75.5532732573549	76.7409886032335	75.955804399682	75.6891068115558	76.2473495891863	75.8398489265836	77.9701166180758	77.9270474423536	77.9336734693878	76.1297376093294	88.49224754837	90.9041213888153	95.6483567452955	91.4325470447919	88.5303472038166	91.4259210177577	88.9130002650411	95.7908163265306	91.1940100715611	76.8851046912271	72.2021600848131	71.8277895573814	72.3297111052213	72.5135833554201	72.0845481049563	71.0028491916247	70.8487940630798	70.6400742115028	68.7765041081368	68.8924595812351	68.7119003445534	80.8292472833289	77.7514577259475	77.5609594487146	77.786244367877	76.4295653326266	76.5554598462762	77.5493639014047	82.9727670288895	83.007553670819	84.0925655976676	72.3744367877021	83.6370262390671	77.3025443943811	77.2395971375563	77.1766498807315
Sinorhizobium kostiense DSM 13372T	76.340113967665	76.7857142857143	76.2026239067055	75.29651470978	76.5985290219984	75.7537105751391	75.4522263450835	76.0999204876756	75.6427246223165	77.9320169626292	77.8707262125629	77.819374503048	75.8646965279618	87.6408030744766	92.0603631062815	91.2105751391466	90.2365491651206	87.6540551285449	90.2696793002916	87.9903260005301	91.3729128014842	92.3668168566128	76.6796978531672	72.1971905645375	71.6505433342168	72.2170686456401	72.4324145242513	72.0331963954413	70.9647495361781	70.8388550225285	70.6897694142592	68.8444208852372	68.8493904055128	68.7185263715876	80.5807712695468	77.4565995229261	77.123641664458	77.4400344553406	76.1777763053273	76.2473495891863	77.1650543334217	82.4360588391201	82.4277763053273	83.4316194010072	72.4456665783196	82.9214153193745	77.1203286509409	77.0441293400477	76.9679300291545
Sinorhizobium medicae A321T	76.446130400212	76.7956533262656	76.2639146567718	75.3677445003976	76.5885899814471	75.7752451630003	75.5068910681156	75.9939040551286	75.7735886562417	77.8210310098065	77.8293135435993	77.7133580705009	76.0634773389875	87.8379273787437	89.7843228200371	90.9521600848131	90.443612509939	88.0532732573549	90.4734296315929	88.265306122449	90.9935727537768	89.9814471243043	76.6233766233766	72.2485422740525	71.8426981182083	72.4141929499072	72.6461038961039	72.1474953617811	71.0293532997615	70.9581235091439	70.7212430426716	68.8758945136496	68.9653458786112	68.7847866419295	80.5410151073416	77.5195467797509	77.3555526106547	77.5145772594752	76.3368009541479	76.3947786906971	77.3273919957593	82.7922077922078	82.7408560826928	83.6055526106547	72.3926583620461	83.2494036575669	77.1799628942486	77.0921680360456	77.0673204346674
Sinorhizobium meliloti USDA1002T	76.775775245163	77.0490988603234	76.5653988868275	75.6211900344553	76.878478664193	76.0999204876756	75.7868407103101	76.321892393321	76.0585078187119	78.1042936655182	78.1009806520011	78.0164988073151	76.4146567717996	88.4309567983037	90.4038563477339	91.7124966869865	91.1774450039756	88.5982639809171	91.1989795918367	88.8848396501458	91.7886959978797	90.6655844155844	76.8867611979857	72.4970182878346	71.9884707129605	72.5450569838325	72.7802809435462	72.31977206467	71.2430426716141	71.1850649350649	70.891863238802	69.116087993639	69.1376225815001	69.0067585475749	80.9186986482905	77.8342830638749	77.698449509674	77.8922608004241	76.6300026504108	76.6863238802014	77.6570368407103	83.1814868804665	83.0820964749536	83.999801219189	72.5781871190034	83.6585608269282	77.5361118473363	77.4499734958919	77.3704611714816
Sinorhizobium saheli LMG 7837T	76.8238139411609	77.1948714550755	76.6664457990989	75.7702756427246	77.0109992048768	76.149615690432	75.9673999469918	76.5272992313809	76.0866684336072	78.4223429631593	78.3560826928174	78.2964484495097	76.3500530082163	88.4458653591307	90.9786641929499	92.3436257619931	91.6859925788497	88.6082030214683	91.7423138086403	88.9626954677975	92.3254041876491	91.2056056188709	77.2014974821097	72.4622316459051	72.1011131725417	72.5583090379009	72.9161144977472	72.4456665783196	71.3474025974026	71.1684998674795	71.0011926848662	69.1425921017758	69.2568910681156	69.0680492976411	81.0677842565598	77.9485820302147	77.6255632122979	77.9552080572489	76.6565067585476	76.7310495626822	77.6454412934005	83.0506228465412	83.1483567452955	84.1124436787702	72.7504638218924	83.6734693877551	77.5460508878876	77.4764776040286	77.2975748741055
Sinorhizobium terangae SEMIA 6460T	77.1153591306653	77.4632255499602	77.0126557116353	75.9524913861649	77.2048104956268	76.2539756162205	76.0767293930559	76.6399416909621	76.2092499337397	78.4703816591572	78.4322820037106	78.3825868009541	76.5736814206202	89.5341902994964	90.2729923138086	91.714153193745	96.9321494831699	89.7379406307978	95.7792207792208	90.0559899284389	91.8963689371853	90.5363768884177	77.2528491916247	72.5997217068646	72.1060826928174	72.5930956798304	72.8216936125099	72.4125364431487	71.3623111582295	71.2148820567188	71.0475748741055	69.1127749801219	69.2568910681156	69.0200106016432	81.1920222634508	78.1688974291015	77.8624436787702	78.167240922343	76.7989663397827	76.896700238537	77.8491916247018	83.7231645905115	83.7049430161675	84.7866419294991	72.7073946461702	84.5298833819242	77.749801219189	77.6951364961569	77.5096077391996
KMM 9553	79.247283328916	79.7508613835144	79.2423138086403	78.1307977736549	79.2423138086403	78.3179830373708	78.2384707129605	78.5813676119799	78.3113570103366	80.9998674794593	81.0131195335277	80.8723164590511	78.9905247813411	79.5189504373178	78.9342035515505	79.3996819507024	79.6249668698648	79.5471110522131	79.5570500927644	79.7227007686191	79.3234826398092	79.020341902995	79.3417042141532	71.9404320169626	71.7118340842831	72.1193347468858	72.283328915982	71.9752186588921	72.1971905645375	71.9454015372383	71.8426981182083	68.5180890538034	68.610853432282	68.402133580705	79.247283328916	80.6089318844421	80.2776305327326	80.5575801749271	79.3069175722237	79.1859925788497	80.3124171746621	78.829843625762	79.2505963424331	79.6796315928969	72.1209912536443	79.5288894778691	79.9562682215743	79.8469387755102	79.9314206201961
KMM 9576T	79.247283328916	79.7442353564803	79.2390007951232	78.1291412668964	79.2406573018818	78.3163265306122	78.236814206202	78.5813676119799	78.3113570103366	80.9948979591837	81.0114630267691	80.8706599522926	78.987211767824	79.5222634508349	78.935860058309	79.4013384574609	79.6266233766234	79.5504240657302	79.5587065995229	79.7260137821362	79.3234826398092	79.0219984097535	79.3383912006361	71.935462496687	71.7101775775245	72.1160217333687	72.283328915982	71.9752186588921	72.195534057779	71.9404320169626	71.8393851046912	68.5197455605619	68.6125099390405	68.4037900874636	79.2522528491916	80.6006493506493	80.2726610124569	80.5509541478929	79.3036045587066	79.1793665518155	80.3074476543864	78.8315001325205	79.2505963424331	79.6812880996554	72.1160217333687	79.5288894778691	79.9496421945401	79.840312748476	79.9264510999205
[truncated: 50 more columns]
